# Supplementary material for: Diffraction anisotropy falloff in the direction of the detergent belt for two centered monoclinic crystals of OmpF
Source: Data Brief. 2016 Mar 11;7:726–9. doi: 10.1016/j.dib.2016.03.031 (PMC4802666; doi:10.1016/j.dib.2016.03.031)
Supplement: Supplementary file 1 — Supplementary material [file mmc1.zip]

Archive with 7 entries (7 files):
- coi_disclosure-Jault.pdf
- coi_disclosure-Kilburg.pdf
- coi_disclosure-Wiseman.pdf
- coi_disclosure-Aghajari.pdf
- coi_disclosure-chaptal.pdf
- coi_disclosure-Falson.pdf
- coi_disclosure-Flot.pdf
